# Supplementary material for: Effects of Nitrogen and Phosphorus in Sediment on the Occurrence of Cladophora sp. (Cladophoraceae) in Aquaculture Ponds
Source: Biology (Basel). 2024 Sep 21;13(9):739. doi: 10.3390/biology13090739 (PMC11428272; doi:10.3390/biology13090739)
Supplement: Supplementary file 1 [file biology-13-00739-s001.zip]

Archive with 1 entries (1 files):
- biology-3181091-supplementary.pdf
